# Supplementary material for: Advanced Molecular Characterisation in Relapsed and Refractory Paediatric Acute Leukaemia, the Key for Personalised Medicine
Source: J Pers Med. 2022 May 27;12(6):881. doi: 10.3390/jpm12060881 (PMC9224967; doi:10.3390/jpm12060881)
Supplement: Supplementary file 1 [file jpm-12-00881-s001.zip]

Archive with 4 entries (3 files):
- jpm-1675599-supplementary/
- jpm-1675599-supplementary/Table S1.pdf
- jpm-1675599-supplementary/Table S2.pdf
- jpm-1675599-supplementary/Table S3.pdf
